# Supplementary material for: Where on earth to publish? A sample survey comparing traditional and open access publishing in the oncological field
Source: J Exp Clin Cancer Res. 2013 Jan 22;32(1):4. doi: 10.1186/1756-9966-32-4 (PMC3618298; doi:10.1186/1756-9966-32-4)
Supplement: Additional file 2 Table S2 — Journals hosting the scientific production of ISS, IRE and INT in 2010, ordered by IF quartile ranking (Q1-Q4). Note. 1) The currency in euros was calculated according to the exchange rate of 27 August 2012: 1 USD = €0.798028 €1 = 1.25309 USD checked at [http://www.xe.com/]. 2) Only "original research articles" are open access, while other types of articles appearing in the same journals are accessible on a subscription basis. [file 1756-9966-32-4-S2.xls]

## Sheet: Riviste IRE
Table S2. Journals hosting the scientific production of ISS, IRE and INT in 2010, ordered by IF quartile ranking (Q1-Q4)
Quartile	IF 2010	Journal title	Published articles ISS 2010	Published articles IRE 2010	Published articles INT 2010	Total published articles 2010	Publisher	Traditional jrn (subscription based)	Full OA jrn (included in DOAJ)	Hybrid OA jrn (subscr based + paid OA option)	OA publ fees (as declared in 2012) *)
Quartile 1
Q1	37.184	NATURE REVIEWS CANCER (ISSN: 1474-175X)			1	1	Nature Publishing Group	X
Q1	26.925	CANCER CELL (ISSN: 1535-6108)		2	1	3	Elsevier (Cell Press)			X	$ 5000 / € 3988
Q1	18.970	JOURNAL OF CLINICAL ONCOLOGY (ISSN: 0732-183X)		4	17	21	American Society of Clinical Oncology	X
Q1	17.764	LANCET ONCOLOGY (ISSN: 1470-2045)		2	2	4	Elsevier			X	$ 3000 / € 2393
Q1	14.697	JOURNAL OF THE NATIONAL CANCER INSTITUTE (ISSN: 0027-8874)			5	5	Oxford University Press			X	£ 1700 / $ 3000 / € 2550
Q1	10.787	NATURE REVIEWS CLINICAL ONCOLOGY (ISSN: 1759-4774)			2	2	Nature Publishing Group	X
Q1	9.386	EJC SUPPLEMENTS (ISSN 1359-6349)	2			2	Elsevier			X	$ 3000 / € 2393
Q1	8.966	LEUKEMIA (ISSN: 0887-6924)	1		1	2	Nature Publishing Group			X	£ 1500 or 2500 / € 2700 or 1620 / $ 3300 or 1980 (original articles and reviews or letters)
Q1	8.234	CANCER RESEARCH (ISSN: 0008-5472)	5	3	10	18	American Association for Cancer Research	X
Q1	7.414	ONCOGENE (ISSN: 0950-9232)	1	3	1	5	Nature Publishing Group			X	£ 2500 / $ 3300 / € 2700
Q1	7.338	CLINICAL CANCER RESEARCH (ISSN: 1078-0432)		1	5	6	American Association for Cancer Research	X
Q1	7.274	JOURNAL OF PATHOLOGY (ISSN: 0022-3417)			1	1	John Wiley & Sons			X	$ 3000 / € 2393
Q1	7.140	CANCER AND METASTASIS REVIEWS (ISSN: 0167-7659)			1	1	Springer			X	$ 3000 / € 2000
Q1	6.452	ANNALS OF ONCOLOGY (ISSN: 0923-7534)	3	4	16	23	Oxford University Press			X	£1700 / $ 3000 / € 2550
Q1	5.826	ONCOLOGIST (ISSN: 1083-7159)		1		1	AlphaMed Press			X	$ 2000 / € 1595
Q1	5.785	BREAST CANCER RESEARCH (ISSN: 1465-5411)	1	1		2	BioMed Central		X **)		£1230 / $1960 / € 1490
Q1	5.483	NEURO-ONCOLOGY (ISSN: 1522-8517)			1	1	Oxford University Press			X	£ 1700 / $ 3000 / € 2550
Q1	5.476	NEOPLASIA (ISSN: 1522-8002)		1	1	2	Neoplasia Press		X		flat charge of $ 1800 € 1435 per manuscript
Q1	5.402	CARCINOGENESIS (ISSN: 0143-3334)			4	4	Oxford University Press			X	£ 1700 / $ 3000 / € 2550
Q1	5.225	MOLECULAR CANCER THERAPEUTICS (ISSN: 1535-7163)			1	1	American Association for Cancer Research	X
Q1	5.131	CANCER (ISSN: 0008-543X)		1	9	10	Wiley-Blackwell			X	$ 3000 / € 2393
Q1	4.978	CANCER PREVENTION RESEARCH (ISSN: 1940-6207)		1		1	American Association for Cancer Research	X
Q1	4.944	EUROPEAN JOURNAL OF CANCER (ISSN: 0959-8049)	2		10	12	Elsevier			X	$ 3000 / € 2393
Q1	4.926	INTERNATIONAL JOURNAL OF CANCER (ISSN: 0020-7136)	4	1	9	14	Wiley-Blackwell			X	$ 3000 / € 2393
Q1	4.864	CANCER LETTERS (ISSN: 0304-3835)	1	1	4	6	Elsevier			X	$ 3000 € 2393
Q1	4.859	BREAST CANCER RESEARCH AND TREATMENT (ISSN: 0167-6806)		1	2	3	Springer			X	$ 3000 / € 2000
Q1	4.831	BRITISH JOURNAL OF CANCER (ISSN: 0007-0920)		2	8	10	Nature Publishing Group			X	£ 2300 / $ 3540 / € 2810 £ 1700 / $ 2620 / € 2070 (in case of site licence)
Q1	4.771	CURRENT CANCER DRUG TARGETS (ISSN: 1568-0096)		4		4	Bentham Science Publishers			X	$ 2900 / € 2313
Q1	4.689	CRITICAL REVIEWS IN ONCOLOGY HEMATOLOGY (ISSN: 1040-8428)			3	3	Elsevier			X	$ 3000 / € 2393
Q1	4.503	INTERNATIONAL JOURNAL OF RADIATION ONCOLOGY BIOLOGY PHYSICS (ISSN: 0360-3016)		4	1	5	Elsevier			X	$ 3000 / € 2393
Q1	4.432	ENDOCRINE-RELATED CANCER (ISSN: 1351-0088)	1		1	2	BioScientifica			X	£ 1000 (for not-for-profit institution that subscribes to the jrn) £ 2000 (otherwise)
Q1	4.386	CURRENT OPINION IN ONCOLOGY (ISSN: 1040-8746)		1	1	2	Lippincott, Williams & Wilkins	X
Q1	4.293	CANCER IMMUNOLOGY IMMUNOTHERAPY (ISSN: 0340-7004)	1	1	2	4	Springer			X	$ 3000 / € 2000
Q1	4.250	MOLECULAR ONCOLOGY (ISSN: 1574-7891)			2	2	Elsevier			X	$ 3000 / € 2393
Quartile 2
Q2	4.182	ANNALS OF SURGICAL ONCOLOGY (ISSN: 1068-9265)			5	5	Springer			X	$ 3000 / € 2000
Q2	4.040	JOURNAL OF THORACIC ONCOLOGY (ISSN: 1556-0864)			2	2	Lippincott, Williams & Wilkins	X
Q2	3.990	GENES CHROMOSOMES & CANCER (ISSN: 1045-2257)			1	1	Wiley-Blackwell			X	$ 3000 / € 2393
Q2	3.919	CANCER EPIDEMIOLOGY BIOMARKERS & PREVENTION (ISSN: 1055-9965)		1		1	American Association for Cancer Research	X
Q2	3.846	CANCER SCIENCE (ISSN: 1347-9032)		1	1	2	Wiley-Blackwell			X	$ 3000 / € 2393
Q2	3.779	MOLECULAR CANCER (ISSN: 1476-4598)	1	2	3	6	BioMed Central		X		£1250 / $ 1995 / € 1515
Q2	3.760	GYNECOLOGIC ONCOLOGY (ISSN: 0090-8258)			2	2	Elsevier			X	$ 3000 / € 2393
Q2	3.660	BONE MARROW TRANSPLANTATION (ISSN: 0268-3369)			3	3	Macmillan Publishers Limited			X	£2500 / $3300 / € 2700
Q2	3.593	JOURNAL OF IMMUNOTHERAPY (ISSN: 1524-9557)			2	2	Lippincott, Williams & Wilkins	X
Q2	3.356	LUNG CANCER (ISSN: 0169-5002)		2		2	Elsevier			X	$ 3000 / € 2393
Q2	3.175	CELLULAR ONCOLOGY (ISSN: 2211-3428)			1	1	IOS Press	X
Q2	3.153	BMC CANCER (ISSN:1471-2407)	1	6	0	7	Biomed Central		X		£ 1230 / $ 1970 / € 1475
Q2	3.137	ACTA ONCOLOGICA (ISSN: 0284-186X)			1	1	Informa Healthcare	X
Q2	2.976	EXPERT REVIEW OF ANTICANCER THERAPY (ISSN: 1473-7140)		1	4	5	Expert Reviews			X	£ 1700 / € 2144
Q2	2.929	JOURNAL OF NEURO-ONCOLOGY (ISSN: 0167-594X)		4	1	5	Springer			X	$ 3000 / € 2000
Q2	2.871	ORAL ONCOLOGY (ISSN: 1368-8375)			2	2	Elsevier			X	$ 3000 / € 2393
Q2	2.789	CANCER CAUSES & CONTROL (ISSN: 0957-5243)			4	4	Springer			X	$ 3000 / € 2000
Q2	2.759	CANCER CHEMOTHERAPY AND PHARMACOLOGY (ISSN: 0344-5704)		1	1	2	Springer			X	$ 3000 / € 2000
Q2	2.571	INTERNATIONAL JOURNAL OF ONCOLOGY (ISSN: 1019-6439)	1	1	1	3	Spandidos Publications	X
Q2	2.555	LEUKEMIA RESEARCH (ISSN: 0145-2126)	1		4	5	Elsevier			X	$ 3000 / € 2393
Q2	2.553	NUTRITION AND CANCER (ISSN: 0163-5581)			1	1	Taylor & Francis			X	$ 3250 / £ 1725 / € 1900
Q2	2.538	ONCOLOGY (ISSN: 0030-2414)		1		1	Karger			X	CHF 3000 / € 2497
Q2	2.536	EUROPEAN JOURNAL OF CANCER PREVENTION (ISSN: 0959-8278)		1	1	2	Lippincott, Williams & Wilkins	X
Q2	2.492	LEUKEMIA & LYMPHOMA (ISSN: 1042-8194)			1	1	Informa Healthcare	X
Q2	2.485	JOURNAL OF CANCER RESEARCH AND CLINICAL ONCOLOGY (ISSN: 0171-5216)		1	1	2	Springer			X	$ 3000 / € 2000
Quartile 3
Q3	2.428	JOURNAL OF SURGICAL ONCOLOGY (ISSN: 0022-4790)		2		2	Wiley-Blackwell			X	$ 3000 / € 2393
Q3	2.376	ANTI-CANCER DRUGS (ISSN: 0959-4973)		1		1	Lippincott, Williams & Wilkins	X
Q3	2.210	MEDICAL ONCOLOGY (ISSN: 1357-0560)			1	1	Humana Press			X	$ 3000 / € 2000
Q3	2.139	FAMILIAL CANCER (ISSN: 1389-9600)	1		2	3	Springer			X	$ 3000 / € 2000
Q3	2.058	SUPPORTIVE CARE IN CANCER (ISSN: 0941-4355)		4	1	5	Springer			X	$ 3000 / € 2000
Q3	1.948	PEDIATRIC BLOOD & CANCER (ISSN: 1545-5009)			14	14	Wiley-Blackwell			X	$ 3000 / € 2393
Q3	1.921	JOURNAL OF EXPERIMENTAL & CLINICAL CANCER RESEARCH (ISSN: 17569966)	1	11		12	BioMed Central		X		£ 1135 / $1800 / €1375
Q3	1.873	CANCER BIOTHERAPY AND RADIOPHARMACEUTICALS (ISSN: 1084-9785)		1		1	Mary Ann Liebert			X	$ 3200 / € 2553
Q3	1.768	AMERICAN JOURNAL OF CLINICAL ONCOLOGY-CANCER CLINICAL TRIALS (ISSN: 0277-3732)		1		1	Lippincott, Williams & Wilkins	X
Q3	1.686	ONCOLOGY REPORTS (Print ISSN: 1021-335X)	1	1	1	3	Spandidos Publications			X	450
Q3	1.656	ANTICANCER RESEARCH (Print ISSN 0250-7005)	1	1	1	3	International Institute of Anticancer Research	X
Q3	1.558	INTERNATIONAL JOURNAL OF GYNECOLOGICAL CANCER (ISSN: 1048-891X)			1	1	Lippincott, Williams & Wilkins	X
Quartile 4
Q4	1.551	CANCER GENETICS AND CYTOGENETICS (ISSN: 0165-4608)		1		1	Elsevier			X	$ 3000 / € 2393
Q4	1.425	BREAST JOURNAL (ISSN: 1075-122X)			1	1	Wiley-Blackwell			X	$ 3000 / € 2393
Q4	1.182	CANCER EPIDEMIOLOGY (ISSN: 1877-783X)	1	1		2	Elsevier			X	$ 3000 / € 2393
Q4	1.014	TUMORI (ISSN: 0300-8916)	1	2	24	27	Il Pensiero Scientifico Editore	X
Q4	0.998	JOURNAL OF PEDIATRIC HEMATOLOGY ONCOLOGY (ISSN: 1077-4114)		1	1	2	Lippincott, Williams & Wilkins	X
Q4	0.941	MEDICAL DOSIMETRY (ISSN: 0958-3947)		1		1	Elsevier			X	$ 3000 / € 2393
Q4	0.364	BREAST CARE (ISSN: 1661-3791)			1	1	Karger			X	CHF 3000 / € 2497
OA = open access
* The currency in EUR has been calculated according to the exchange rate of 27 August 2012:1 USD = 0.798028 EUR; 1 EUR = 1.25309 USD checked at http://www.xe.com/ucc/
** Only "original research articles" are open access, while other types of articles appearing in the same journals are accessible on a subscription basis
