# Supplementary material for: Where on earth to publish? A sample survey comparing traditional and open access publishing in the oncological field
Source: J Exp Clin Cancer Res. 2013 Jan 22;32(1):4. doi: 10.1186/1756-9966-32-4 (PMC3618298; doi:10.1186/1756-9966-32-4)
Supplement: Additional file 3 Table S3 — Copyright policy of the publishers listed in Table S2. [file 1756-9966-32-4-S3.xls]

## Sheet: Foglio2
Table S3. Copyright policy of the publishers listed in Table S2
Publisher	Copyright position and authors' rights	SHERPA/ RoMEO colour
BioMed Central	CTA or CCA: http://www.biomedcentral.com/about/license	green
Elsevier	CTA: http://www.elsevier.com/wps/find/authorsview.authors/rights	green
Humana Press	CTA or CCA: http://www.springer.com/authors/journal+authors?SGWID=0-154202-12-467999-0	green
IOS Press	Not mentioned as CTA, ELF, CC: http://www.iospress.nl/service/authors/author-copyright-agreement/	green
Karger	CTA or CCA: http://content.karger.com/services/rights.asp	green
Springer	CTA: http://www.springer.com/open+access/authors+rights?SGWID=0-176704-12-683201-0	green
Elsevier (Cell Press)	CTA: http://www.cell.com/authors	blue
Mary Ann Liebert	CTA: http://www.liebertpub.com/media/content/transfer_of_copyright.pdf	blue
Bentham Science Publishers	CTA or CCA: http://www.benthamscience.com/permission.php	yellow
Expert Reviews	CTA: http://www.expert-reviews.com/page/authors.jsp; http://www.expert-reviews.com/page/policies.jsp	yellow
Informa Healthcare	CTA: http://informahealthcare.com/page/resources/authors	yellow
Lippincott, Williams & Wilkins	CTA: http://edmgr.ovid.com/coon/accounts/copyrightTransfer.pdf	yellow
Nature Publishing Group	ELF or CTA or CCA (according to type of articles): http://www.nature.com/authors/policies/license.html	yellow
Oxford University Press	ELF or CTA: http://www.oxfordjournals.org/access_purchase/publication_rights.html; http://www.oxfordjournals.org/access_purchase/self-archiving_policyb.html	yellow
Taylor & Francis	ELF or CTA: http://journalauthors.tandf.co.uk/preparation/copyright.asp	yellow
Wiley-Blackwell	ELF or CTA: http://olabout.wiley.com/WileyCDA/Section/id-406074.html	yellow
AlphaMed Press	Not mentioned as CTA, ELF, CCA: http://authors.theoncologist.com/author-rights-and-open-access-	white
American Association for Cancer Research	CTA: http://cancerres.aacrjournals.org/site/misc/ifora.xhtml#copyrightpermissions	white
American Society of Clinical Oncology	CTA (Journal Clinical Oncology): http://jco.ascopubs.org/site/ifc/painfo.xhtml	white
International Institute of Anticancer Research	CTA: http://www.iiar-anticancer.org/main.php?id=2&ch=44	white
Spandidos Publications	Not found	white
BioScientifica	CTA: http://erc.endocrinology-journals.org/site/misc/For-Authors.xhtml#copyright	Not found
Il Pensiero Scientifico Editore	Not found	Not found
Neoplasia Press	CTA: http://www.neoplasia.org/pdf/NeoCopyright.pdf	Not found
CTA = Copyright Transfer Agreement
ELF = Exclusive Licence Form
CCA = Creative Commons Attribution
Not found = copyright information not retrieved
